# Supplementary material for: Auto-assessment of assessment: A human-in-the-loop AI framework addressing policy gaps in academic assessment
Source: PLoS One. 2026 Apr 15;21(4):e0346815. doi: 10.1371/journal.pone.0346815 (PMC13082603; doi:10.1371/journal.pone.0346815)
Supplement: S1 Dataset — (CSV) [file pone.0346815.s002.csv]

Country	Role	Admin	LLM-familiarity	chatGPT-noticed	Originality affected	Quality affected	Detection methods	Should-allow	Current policy	Students-awareness	Auto-assessmnet	Strategies	14	Challenges	Suggestions
Iraq	teaching & assessments	0	1	yes	-1	-1	1	no	yes	1	yes	education on academic integrity,plagiarism detection software,manual review of suspicious submissions,specific guidelines on citation and referencing		No knowledge and understanding in students work	1- Make AI tool as supporting tool only for assessment 2- let the professionals teachers to evaluat
UAE	teaching & assessments	0	1	yes	-1	0	1	yes	no	2	yes	specific guidelines on citation and referencing		using software to find parts of the CW is plagiarized due to ChatGPT	More rigorous assessment such as presentation, explanation part of the CW and face to face assessment
UK	teaching & assessments	0	2	yes	-1	-1	0	no	no	1	yes	plagiarism detection software,manual review of suspicious submissions		Difficult to prove the use of ChatGPT.	Not really...
UK	teaching & assessments	0	2	yes	-1	-1	1	yes	no	1	no	manual review of suspicious submissions,specific guidelines on citation and referencing		Not sure how to mark, had to reduce marks and could not refer to AMP	To simply cite AI
UK	teaching & assessments	0	2	yes	1	1	0	no	no	1	yes	education on academic integrity,manual review of suspicious submissions,specific guidelines on citation and referencing		Lack of policy to stop the abuse of AI-generated content	Set up some relevant policy
UK	teaching & assessments	0	2	yes	-1	-1	0	yes	no	2	yes	specific guidelines on citation and referencing		Heavy workload for staff due to the need to review, in many cases, material that is fictitious.	there needs to be a fundamental change in assessment design perhaps going back to oral and written (supervised) examinations
UK	teaching & assessments	0	1	yes	-1	-1	0	yes	yes	1	yes	education on academic integrity,plagiarism detection software		confidently identifying it's use	make assessments specific to a case study or project. use AI in class and become experts ourselves
UK	admin role	1	2	no	0	0	0	no	no	0	no	plagiarism detection software		none	none
UK	teaching & assessments	0	1	yes	1	1	1	yes	yes	1	yes	education on academic integrity,plagiarism detection software,manual review of suspicious submissions,specific guidelines on citation and referencing		hard to configure sometimes	more education and training to staff
UK	teaching & assessments	0	0	no	0	0	0	no	yes	1	no	plagiarism detection software,specific guidelines on citation and referencing		N/A	Further guidelines
Other	teaching & assessments	0	1	yes	1	1	0	yes	no	1	no	none		NULL	NULL
UK	other role	0	2	yes	-1	0	0	yes	no	1	yes	education on academic integrity,plagiarism detection software,manual review of suspicious submissions,specific guidelines on citation and referencing		Assessing code and statistical understanding	Making use of rate/review-type tasks, getting students to work with the tools and edit/collating, embrace technology
Other	other role	0	1	yes	-1	1	0	no	no	0	no	none		the authenticity and the understanding of the content presented by the student remains a mystery.	a software to detect text/content copied from another source or window
UK	teaching & assessments	0	2	yes	-1	-1	1	no	yes	1	no	education on academic integrity,manual review of suspicious submissions,specific guidelines on citation and referencing		additional time spent trying to decide if tool used.	more authentic assessment tasks. pencil and paper! vivas
UK	teaching & assessments	0	2	yes	-1	1	1	yes	no	1	no	plagiarism detection software		ChatGPT and other AI tools are exissset	ChatGPT and other AI tools are exist and we should use it in the right way
UK	teaching & assessments	0	2	yes	-1	-1	1	yes	yes	2	yes	education on academic integrity,plagiarism detection software,manual review of suspicious submissions,specific guidelines on citation and referencing		Students are sometimes submitting entire assignments that are generated by Large Language Models (LLMs) like ChatGPT, Claude or Gemini.	Exams and Vivas now needed. Universities are not equipped to deal with the trajectory of improvement from AI.
UK	management & policy matters	1	2	yes	0	1	1	yes	no	1	no	plagiarism detection software		Why is there a challenge? We should encourage them to use it.	Train them to be critical about it.
UK	teaching & assessments	0	1	yes	-1	-1	1	no	yes	1	yes	education on academic integrity,plagiarism detection software,manual review of suspicious submissions,specific guidelines on citation and referencing		Determining extent of use of AI in assessment submissions	Where possible more use of applied assessments
UAE	teaching & assessments	0	1	yes	-1	0	1	no	no	2	no	education on academic integrity,plagiarism detection software,manual review of suspicious submissions		Detecting the originally of work of the academically strong students if they use ChatGPT	Capturing more information from students as to how perceive the benefits and risks of using ChatGPT
UK	management & policy matters	1	2	yes	-1	1	0	yes	no	2	yes	plagiarism detection software		Establishing if AI tools have created whole works, Or used to support original work	More practical assessments, With fewer written assignments
UK	teaching & assessments	0	2	yes	-1	-1	1	yes	yes	1	yes	education on academic integrity,plagiarism detection software,manual review of suspicious submissions,specific guidelines on citation and referencing		NA	NA
UK	teaching & assessments,other role	0	1	yes	-1	-1	0	yes	no	0	yes	education on academic integrity,manual review of suspicious submissions		I am not 100% confident in the results generated by AI detection tools.	No
UK	teaching & assessments	0	1	yes	-1	1	0	yes	yes	1	yes	education on academic integrity,plagiarism detection software,manual review of suspicious submissions,specific guidelines on citation and referencing		Grammatical errors, Americanised wording and sentences, students not proof reading or ensuring it is accurate for the topic	Improve detection tools
UK	teaching & assessments	0	2	yes	-1	1	0	no	no	1	yes	education on academic integrity,plagiarism detection software,manual review of suspicious submissions,specific guidelines on citation and referencing		N/A	N/A
Iraq	teaching & assessments	0	2	no	0	0	0	no	yes	1	yes	plagiarism detection software,manual review of suspicious submissions,specific guidelines on citation and referencing		Hardship of detecting AI generated text	Using AI generated text detecting apps (such as ZeroGPT etc.)
Iraq	teaching & assessments	0	2	no	0	1	1	no	no	1	yes	education on academic integrity,manual review of suspicious submissions		They don't use anyAI tools	No
Iraq	teaching & assessments	0	1	no	-1	-1	1	yes	no	1	yes	education on academic integrity,plagiarism detection software,manual review of suspicious submissions,specific guidelines on citation and referencing		Copy text	Pure Free version
Iraq	teaching & assessments	0	2	yes	1	1	1	no	yes	1	no	education on academic integrity,plagiarism detection software,manual review of suspicious submissions		No	Mo
Iraq	teaching & assessments	0	1	yes	-1	-1	1	no	no	1	yes	plagiarism detection software		Need software for plagarism detection	I wish to remove it from internet
Iraq	teaching & assessments	0	2	yes	1	1	1	yes	no	1	yes	plagiarism detection software		Assessing The level of subjects understanding	I believe we need to do more researches to find the best ways to assess students
Iraq	teaching & assessments	0	2	yes	-1	1	1	no	yes	1	yes	education on academic integrity,plagiarism detection software,manual review of suspicious submissions,specific guidelines on citation and referencing		The students dont know what they write in their assignment. They use it and get a result somehow correct.	There should be a robust policies on the use of any ai tool by students and limiting using it
Iraq	teaching & assessments	0	0	no	-1	-1	1	no	no	0	yes	education on academic integrity		I don’t know	No
Iraq	teaching & assessments	0	2	yes	-1	1	2	yes	yes	1	no	plagiarism detection software,manual review of suspicious submissions		They use the AI tools without checking it is correct or not	Not yet
Iraq	teaching & assessments	0	1	no	-1	-1	2	no	no	1	yes	plagiarism detection software,manual review of suspicious submissions		Detecting the ChatGPT usage and specifying the acceptable ratio.	Awaring and education about using AI tools.
Iarq	teaching & assessments	0	0	no	-1	-1	0	no	no	2	no	none		There is no roles	there are many tools in the world, it is just a tool at the end.
Iraq	teaching & assessments	0	2	yes	-1	-1	1	yes	no	1	yes	plagiarism detection software,manual review of suspicious submissions		Problem solving is a problem when AI is used	No
Iraq	teaching & assessments	0	1	no	-1	-1	1	no	yes	1	no	education on academic integrity,plagiarism detection software,manual review of suspicious submissions,specific guidelines on citation and referencing		Not exist.	no
Iraq	teaching & assessments	0	1	yes	0	1	0	yes	no	1	yes	none		no comments	no comments
Iraq	teaching & assessments	0	1	no	-1	-1	1	no	yes	1	no	manual review of suspicious submissions		The students can use AI for only reading not getting reports from AI	No
Iraq	teaching & assessments	0	1	yes	-1	-1	1	no	no	0	yes	plagiarism detection software		Overlap and difficulty separating between direct use and benefit from CharGPT.	Specific policies and criteria must be established for the use of ChatGPT in scientific and acadimic applications.
Iraq	teaching & assessments	0	0	yes	-1	1	1	yes	yes	1	yes	education on academic integrity,plagiarism detection software,manual review of suspicious submissions,specific guidelines on citation and referencing		None	No
Iraq	teaching & assessments	0	1	yes	1	1	1	yes	yes	1	yes	education on academic integrity		It is very important	No
Iraq	teaching & assessments	0	1	yes	1	1	1	yes	yes	1	yes	education on academic integrity		No have any quation	I do not have any sugeation
Iraq	teaching & assessments	0	1	yes	0	1	0	yes	no	1	yes	manual review of suspicious submissions		increasing plagiarism which needs hard work to over come	It must design to be not discivered
Iraq	teaching & assessments	0	0	no	-1	-1	2	no	no	1	yes	education on academic integrity,plagiarism detection software,manual review of suspicious submissions		I don't know	No
Iraq	teaching & assessments	0	1	no	-1	-1	1	no	no	1	no	education on academic integrity,plagiarism detection software		No comment	No
Iraq	teaching & assessments	0	0	no	-1	-1	0	no	yes	1	yes	education on academic integrity,plagiarism detection software,specific guidelines on citation and referencing		Non	Non
Iraq	teaching & assessments	0	0	no	0	-1	0	no	no	0	yes	plagiarism detection software		No	No
Iraq	teaching & assessments	0	2	no	-1	-1	1	no	no	2	yes	plagiarism detection software		Not applicable	None
Iraq	teaching & assessments	0	1	yes	1	1	1	no	no	1	yes	plagiarism detection software		Student doesn’t make any effort to find information. He becomes dependent on these tools	You can modify the plagiarism software to become more detectable
Iraq	teaching & assessments	0	0	yes	1	0	1	yes	no	1	yes	education on academic integrity		.	.
Iraq	teaching & assessments	0	1	yes	1	1	1	yes	yes	1	yes	manual review of suspicious submissions		no challenges	check always
Iraq	teaching & assessments	0	1	no	0	1	0	yes	no	0	yes	none		na	We need to benefit from the huge scientific potential of AI. It can make great advancement in science.
Iraq	teaching & assessments	0	0	no	-1	0	1	no	yes	1	no	plagiarism detection software		It will become hard to differentiate between the students homework	no
UAE	teaching & assessments	0	1	no	0	1	2	yes	yes	1	yes	plagiarism detection software		none	no
UAE	teaching & assessments	0	2	yes	1	1	1	yes	no	2	yes	education on academic integrity		No challenge	Agood program to use in developing scientific researches
Iraq	teaching & assessments	0	1	yes	1	1	2	yes	no	1	yes	plagiarism detection software		The originality of papers becomes more complex	No
Iraq	teaching & assessments	0	2	yes	1	1	2	yes	yes	2	yes	education on academic integrity		I think it's very good	I think it's ok
Iraq	teaching & assessments	0	0	yes	-1	1	1	no	yes	1	no	education on academic integrity,plagiarism detection software,specific guidelines on citation and referencing		Availability of software for detecting using the AI tools	Not accepting in any way the works that are achieved using artificial intelligence
Iraq	teaching & assessments	0	1	no	-1	-1	2	no	yes	1	no	education on academic integrity,plagiarism detection software,specific guidelines on citation and referencing		AI can be regarded as one of the cheating ways	The students should be examined periodically to assess their performance
Iraq	teaching & assessments	0	1	yes	-1	-1	1	yes	yes	2	yes	education on academic integrity		Research methodology & chatGpT must be one of basic topics of post graduate.	Each student knowing more about that tool advantages & disadvantes.
Iraq	teaching & assessments	0	0	yes	-1	-1	0	no	no	1	yes	education on academic integrity,plagiarism detection software,manual review of suspicious submissions,specific guidelines on citation and referencing		Actually I have not encountered such a situation yet, or I have encountered it and not discovered	No
Iraq	teaching & assessments	0	2	yes	-1	1	2	yes	yes	1	yes	education on academic integrity,plagiarism detection software		The use of artificial intelligence has become common for people who are not concerned with a single scientific	I suggest that the actual practical aspect, especially in scientific specializations, be the basis for evaluating scientific research.
Iraq	teaching & assessments	0	1	yes	-1	-1	0	yes	no	0	yes	education on academic integrity,plagiarism detection software,manual review of suspicious submissions,specific guidelines on citation and referencing		appearance funny and incorrect text and terminology in addition kipping student away from creativity	I have no problem with student using chatgpt to find his way or to get start then do his work.
Iraq	admin role	0	1	yes	-1	-1	0	no	no	0	yes	plagiarism detection software,specific guidelines on citation and referencing		N/A	N/A
Iraq	teaching & assessments	0	1	yes	-1	-1	1	no	yes	1	yes	plagiarism detection software		N/A	No
Iraq	teaching & assessments,management & policy matters	1	1	yes	-1	0	2	no	yes	2	no	education on academic integrity,plagiarism detection software,manual review of suspicious submissions		They always take the text without knowing if it is right or not.	No
Iraq	teaching & assessments,admin role	1	1	yes	-1	1	1	no	yes	1	yes	education on academic integrity,plagiarism detection software,manual review of suspicious submissions		No challenges encountered yet	No
Iraq	teaching & assessments	0	1	yes	0	0	1	yes	yes	1	yes	education on academic integrity,plagiarism detection software,manual review of suspicious submissions,specific guidelines on citation and referencing		no things	no suggestion
Other	teaching & assessments	0	2	yes	1	1	0	yes	yes	1	yes	plagiarism detection software,specific guidelines on citation and referencing		Maintaining fairness, authenticity, and technical integration	educate students on their proper use, establish clear guidelines, integrate AI feedback into grading
UAE	teaching & assessments	0	1	yes	-1	0	1	yes	yes	1	no	education on academic integrity,plagiarism detection software,manual review of suspicious submissions		I no longer can trust the originality of students' work.	Students should be only allowed to use ChatGPT for literature surveying.
Iraq	teaching & assessments	0	1	no	-1	1	1	yes	no	1	yes	education on academic integrity,plagiarism detection software		There are no real challenges because the use of ChatGPT is not widespread among students in our college	There is no mind while students using ChatGPT, provided that they understands the topic and able to
UAE	teaching & assessments	0	2	yes	-1	1	0	yes	no	1	yes	none		None	No
UAE	teaching & assessments	0	2	yes	-1	0	0	yes	yes	2	yes	education on academic integrity,manual review of suspicious submissions		Interviewing students would be very important.	NA
UAE	teaching & assessments	0	2	yes	-1	1	0	yes	no	2	yes	plagiarism detection software		They don't understand anything from their assignment	Make the assessment based on the student's knowledge not the submitted report
Other	teaching & assessments	0	2	yes	-1	0	1	no	no	1	no	education on academic integrity,plagiarism detection software		Plagiarism detection	If using ChatGPT, cite it.
Other	teaching & assessments	0	1	yes	-1	-1	0	no	no	0	yes	none		it has been very difficult for me to verify to students that their work is not original	not now
UAE	teaching & assessments	0	1	yes	-1	1	1	no	no	1	no	plagiarism detection software,manual review of suspicious submissions		detect the level of student's writing unless if there is a presentation	Software tools were needed to detect how many texts were taken from ChatGPT.
UAE	teaching & assessments,other role	0	2	yes	1	1	1	yes	no	1	yes	education on academic integrity,manual review of suspicious submissions		I believe AI tools would co-exist with our human intelligence. But creating the rules of such co-existence is the bottleneck.	Accepting the power of AI tools would depend on creating the tools for 'quantifying their impact' on the work originality.
UAE	teaching & assessments	0	1	yes	-1	-1	0	yes	no	1	yes	plagiarism detection software,none		How to assess students work?	n
UAE	other role	0	2	yes	1	1	1	yes	yes	1	yes	plagiarism detection software,specific guidelines on citation and referencing		The authenticity of the work	Mixed methods assessment
UAE	teaching & assessments	0	1	yes	-1	1	0	no	no	0	no	none		Student's own writing skills are seriously compromised.	Effective tools and policies are needed at the institutional level like we have done for plagirism.
UAE	teaching & assessments	0	2	yes	-1	1	0	no	yes	2	yes	education on academic integrity,plagiarism detection software,manual review of suspicious submissions		Assessing learning outcomes, identifying weaknesses and providing feedback to improve performance	Design assignments requiring creativity and originality defined within a highly specialist domain and diversify assessment tools
UAE	teaching & assessments	0	1	yes	-1	-1	0	no	no	1	yes	education on academic integrity,plagiarism detection software,manual review of suspicious submissions,specific guidelines on citation and referencing		There are no specific guidelines on how to proceed if the use of AI tools is suspected.	Specific guidelines (like detection tools) and reporting mechanisms.
UAE	teaching & assessments	0	2	yes	1	1	0	yes	no	0	yes	none		no challange	No
UK	teaching & assessments	0	1	yes	-1	1	1	yes	yes	1	yes	education on academic integrity,plagiarism detection software,specific guidelines on citation and referencing		time consuming	Needs to be a %allowance for AI generated content per assignment
UK	teaching & assessments,other role	0	2	yes	1	1	1	yes	yes	1	yes	plagiarism detection software		Originality, since most of the assessments have typical answers already out somewhere.	Assessments shouldn't have textbook answers AI can use, instead should promote students to build ideas and answers themselves
UK	teaching & assessments,management & policy matters,other role	1	2	yes	-1	-1	0	yes	no	2	no	other (please specify)	not known	Students are not questioning materials the application is making it does your driving test for you sotospeak	Assess the quality of the question as well as the answer
UAE	teaching & assessments	0	1	yes	-1	1	0	no	yes	0	no	education on academic integrity,manual review of suspicious submissions		Not applicable	No
UK	admin role,management & policy matters	1	2	yes	0	0	0	no	yes	2	yes	manual review of suspicious submissions,specific guidelines on citation and referencing		Determining the nature of AI use in work production (Productive or Corrective for example)	Viva's should be used when suspecting inappropriate use of AI to produce work.
UAE	teaching & assessments	0	2	yes	-1	1	0	no	no	1	no	education on academic integrity,plagiarism detection software,specific guidelines on citation and referencing		Distinguishing between student-written work and AI-generated text can be difficult.	Focus on open-ended questions problem-solving, and in-class tasks to assess critical thinking Group discussions
UK	teaching & assessments,other role	0	2	yes	0	1	1	no	yes	2	yes	education on academic integrity,plagiarism detection software,manual review of suspicious submissions,specific guidelines on citation and referencing		Proving that the student has used AI when they wholeheartedly deny it.	Usually, I can spot when a student has used AI but otherwise it is difficult.
UK	teaching & assessments	0	2	yes	-1	1	0	yes	no	2	yes	education on academic integrity,plagiarism detection software		N/A	Use new coursework where you can use AI tools freely
UK	teaching & assessments	0	1	yes	-1	-1	0	no	yes	2	yes	manual review of suspicious submissions		Hard to determine the students understanding	.
UK	teaching & assessments	0	2	yes	0	1	0	yes	no	2	no	education on academic integrity,manual review of suspicious submissions,specific guidelines on citation and referencing		Fair assessment of students with disabilities who use appropriate and approved proofing tools and structure support tools.	In-depth analysis and reform of what we are teaching and how we can work with (not against) AI-support
UK	teaching & assessments	0	1	yes	-1	-1	0	no	no	0	no	education on academic integrity,plagiarism detection software,manual review of suspicious submissions,specific guidelines on citation and referencing		Lack of institutional steer/guidance and policy Student lack of engagement with critical reading	Clear and transparent guidance for students and staff
UK	other role	0	2	yes	1	1	1	yes	yes	2	yes	education on academic integrity		Students should be taught/convinced to use AI to extend their skills and learning, not only doing assignments.	should mainly focus on the module's materials, not the number of words, and students should be asked _to_present_their_work_individually_to-others-in_aQ/A_session
UK	teaching & assessments	0	1	no	0	0	0	yes	yes	2	yes	plagiarism detection software,specific guidelines on citation and referencing		Lack of knowledge	training
UAE	teaching & assessments	0	2	yes	-1	-1	0	no	no	2	yes	education on academic integrity,plagiarism detection software,manual review of suspicious submissions,specific guidelines on citation and referencing		Senior design project reports programming in general basic courses assignments	we need a good detectors of AI-generated text and solutions
UK	management & policy matters	1	2	yes	-1	1	1	yes	yes	1	yes	education on academic integrity,manual review of suspicious submissions,specific guidelines on citation and referencing		Differentiating the use of the tool as a writing aid from its verbatim use to respond to the question.	Assessment should shift away from reciting information towards demonstrating applied learning.
UAE	teaching & assessments	0	2	yes	-1	1	0	yes	yes	1	no	education on academic integrity,manual review of suspicious submissions,specific guidelines on citation and referencing,other (please specify)	For project work, oral presentations are combined with extensive Q&A and code review	AI generated content can not be easily detected, as there are many ways to obfuscate it.	Elaborating on answer 14: For project work, oral presentations are combined with extensive Q&A and code review
UK	teaching & assessments	0	2	yes	-1	-1	0	no	yes	1	no	manual review of suspicious submissions		Yes	Yes
UK	teaching & assessments,other role	0	1	yes	-1	-1	0	yes	yes	1	no	plagiarism detection software,manual review of suspicious submissions,specific guidelines on citation and referencing		Other staff poorly using, thus publicising, AI. I had to adapt online exams to be deconstruction/reconstruction figures/tables based.	Move towards problem solving or deconstruction/reconstruction based assessments where ChatGPT is just a tool and hopefully won't provide answers
UK	teaching & assessments	0	2	yes	-1	0	0	yes	yes	1	yes	education on academic integrity,plagiarism detection software,manual review of suspicious submissions,specific guidelines on citation and referencing		Tempting to turn a blind eye as it's not easy to ascertain whether/not AI has def. been used	No. specialist reqd.
UK	teaching & assessments,management & policy matters	1	1	yes	0	-1	0	yes	yes	1	no	education on academic integrity,manual review of suspicious submissions,specific guidelines on citation and referencing		Identifying if AI has been used because software detectors are not reliable.	Updating/amending assessment strategies in each school/area to reflect what is necessary for the subject.
UK	teaching & assessments	0	2	yes	-1	1	0	yes	no	1	yes	none		Assessing originality	More clear guidelines in the usage of tools such as ChatGPT
UK	teaching & assessments	0	1	yes	-1	-1	1	no	no	1	no	education on academic integrity		Proving it is AI even when academic instinct suggests it is.	Improving detection tools
Iraq	teaching & assessments	0	0	no	0	-1	2	yes	yes	2	yes	plagiarism detection software		they used it to avoid plagarism only ...	I think ,the use of it must be within allawable limit
UK	teaching & assessments	0	1	yes	-1	-1	0	no	no	1	yes	education on academic integrity,manual review of suspicious submissions,specific guidelines on citation and referencing		Hard to detect & prove they have used AI to write essays, esp when only sections	Concerned we need more exams. Tried to make more applied/refective - but they still use for sections!
UK	teaching & assessments	0	2	yes	-1	1	2	yes	no	2	yes	education on academic integrity,plagiarism detection software,manual review of suspicious submissions,specific guidelines on citation and referencing		We have to add multiple assessing stages during the semester to make sure they are not relying on ChatGPT	Include presentation, and demonstration as a part of the assessment and used to evaluate the students work
UK	teaching & assessments	0	1	yes	0	0	0	no	yes	1	yes	none		It's not easy to know whether or not they've used it and we have no policy if they do.	Implementing something like the COMPASS guidelines would be a good idea (https://www.ljmu.ac.uk/about-us/faculties/faculty-of-science/compass).
Iraq	teaching & assessments	0	1	yes	0	1	1	yes	no	1	yes	specific guidelines on citation and referencing		//	/
Iraq	teaching & assessments	0	1	yes	-1	-1	2	no	no	1	yes	plagiarism detection software		detection softwere	Applied detection softwere for BS.c
iraq	teaching & assessments	0	2	yes	1	1	2	yes	yes	2	yes	education on academic integrity		Write useful sentences	لا
iraq	teaching & assessments	0	2	yes	1	1	0	yes	yes	1	yes	education on academic integrity		Write useful sentences	no
iraq	teaching & assessments	0	2	yes	1	1	2	yes	yes	1	yes	education on academic integrity,manual review of suspicious submissions		answer of all question	no
UK	teaching & assessments	0	1	yes	-1	1	0	yes	yes	1	yes	plagiarism detection software,manual review of suspicious submissions,specific guidelines on citation and referencing		It's hard to assess student's knowledge and ability in writing now.	Questions have to be harder to generate AI material. There might have to be more vivas.
